# Supplementary material for: Identification of Novel Proteins Interacting with Proprotein Convertase Subtilisin/Kexin 9
Source: Int J Biomed Investig. Author manuscript; Available in PMC 2020 Jun 25. (PMC7316369; doi:10.31531/2581-4745.1000123)
Supplement: Supplemental Data 1 [file NIHMS1573557-supplement-Supplemental_Data_1.xlsx]

## Sheet: NCCU 142-1 proteins
Protein Group	Protein ID	Accession	-10lgP	Coverage (%)	#Peptides	#Unique	PTM	Avg. Mass	Description
1	1	P01023|A2MG_HUMAN	137.79	53	45	45	Carbamidomethylation	163290	Alpha-2-macroglobulin OS=Homo sapiens GN=A2M PE=1 SV=3
2	2	P02751|FINC_HUMAN	124.28	30	30	30	Carbamidomethylation	262622	Fibronectin OS=Homo sapiens GN=FN1 PE=1 SV=4
3	7	P98160|PGBM_HUMAN	96.48	6	11	11	Carbamidomethylation	468835	Basement membrane-specific heparan sulfate proteoglycan core protein OS=Homo sapiens GN=HSPG2 PE=1 SV=4
4	27	Q07021|C1QBP_HUMAN	86.91	46	7	7	Carbamidomethylation	31362	Complement component 1 Q subcomponent-binding protein mitochondrial OS=Homo sapiens GN=C1QBP PE=1 SV=1
5	2410	P19338|NUCL_HUMAN	74.6	15	6	6		76615	Nucleolin OS=Homo sapiens GN=NCL PE=1 SV=3
7	3	P02768|ALBU_HUMAN	68.28	19	6	6	Carbamidomethylation	69367	Serum albumin OS=Homo sapiens GN=ALB PE=1 SV=2
8	16	P10451|OSTP_HUMAN	65.3	15	3	3	Oxidation (M)	35423	Osteopontin OS=Homo sapiens GN=SPP1 PE=1 SV=1
10	4	P02771|FETA_HUMAN	55.56	16	4	4	Carbamidomethylation	68678	Alpha-fetoprotein OS=Homo sapiens GN=AFP PE=1 SV=1
6	5	O76061|STC2_HUMAN	51.34	28	4	4	Carbamidomethylation	33249	Stanniocalcin-2 OS=Homo sapiens GN=STC2 PE=1 SV=1
9	17	P01009|A1AT_HUMAN	49.31	14	4	4		46737	Alpha-1-antitrypsin OS=Homo sapiens GN=SERPINA1 PE=1 SV=3
15	8	P01024|CO3_HUMAN	43.37	4	3	3		187147	Complement C3 OS=Homo sapiens GN=C3 PE=1 SV=2
13	15	P06733|ENOA_HUMAN	42.28	15	3	3		47169	Alpha-enolase OS=Homo sapiens GN=ENO1 PE=1 SV=2
11	25	P07602|SAP_HUMAN	38.57	12	3	3		58113	Prosaposin OS=Homo sapiens GN=PSAP PE=1 SV=2
18	2431	Q99988|GDF15_HUMAN	34.05	16	2	2		34140	Growth/differentiation factor 15 OS=Homo sapiens GN=GDF15 PE=1 SV=3
12	32	P39060|COIA1_HUMAN	29.69	4	2	2		178187	Collagen alpha-1(XVIII) chain OS=Homo sapiens GN=COL18A1 PE=1 SV=5
28	2862	P62937|PPIA_HUMAN	28.74	7	1	1		18012	Peptidyl-prolyl cis-trans isomerase A OS=Homo sapiens GN=PPIA PE=1 SV=2
17	2445	P49327|FAS_HUMAN	26.6	2	2	2		273424	Fatty acid synthase OS=Homo sapiens GN=FASN PE=1 SV=3
29	24	P02760|AMBP_HUMAN	25.59	5	1	1		39000	Protein AMBP OS=Homo sapiens GN=AMBP PE=1 SV=1
30	12	Q9BYX7|ACTBM_HUMAN	25.02	4	1	1		42016	Putative beta-actin-like protein 3 OS=Homo sapiens GN=POTEKP PE=5 SV=1
30	10	P63261|ACTG_HUMAN	25.02	4	1	1		41793	Actin cytoplasmic 2 OS=Homo sapiens GN=ACTG1 PE=1 SV=1
30	11	P60709|ACTB_HUMAN	25.02	4	1	1		41737	Actin cytoplasmic 1 OS=Homo sapiens GN=ACTB PE=1 SV=1									Database searching can't distingish statistically between homologs of the
30	9	Q562R1|ACTBL_HUMAN	25.02	4	1	1		42003	Beta-actin-like protein 2 OS=Homo sapiens GN=ACTBL2 PE=1 SV=2									same protein class containing the exact same peptides.
30	18	P63267|ACTH_HUMAN	25.02	4	1	1		41877	Actin gamma-enteric smooth muscle OS=Homo sapiens GN=ACTG2 PE=1 SV=1
30	19	P68032|ACTC_HUMAN	25.02	4	1	1		42019	Actin alpha cardiac muscle 1 OS=Homo sapiens GN=ACTC1 PE=1 SV=1
30	20	P62736|ACTA_HUMAN	25.02	4	1	1		42009	Actin aortic smooth muscle OS=Homo sapiens GN=ACTA2 PE=1 SV=1
30	21	P68133|ACTS_HUMAN	25.02	4	1	1		42051	Actin alpha skeletal muscle OS=Homo sapiens GN=ACTA1 PE=1 SV=1
30	22	A5A3E0|POTEF_HUMAN	25.02	1	1	1		121444	POTE ankyrin domain family member F OS=Homo sapiens GN=POTEF PE=1 SV=2									Database searching can't distingish statistically between homologs of the
30	23	Q6S8J3|POTEE_HUMAN	25.02	1	1	1		121363	POTE ankyrin domain family member E OS=Homo sapiens GN=POTEE PE=1 SV=3									same protein class containing the exact same peptides.
24	26	P36955|PEDF_HUMAN	23.79	4	1	1		46312	Pigment epithelium-derived factor OS=Homo sapiens GN=SERPINF1 PE=1 SV=4
19	2863	Q02818|NUCB1_HUMAN	22.79	5	1	1		53879	Nucleobindin-1 OS=Homo sapiens GN=NUCB1 PE=1 SV=4
16	2864	P10809|CH60_HUMAN	22.33	4	1	1		61055	60 kDa heat shock protein mitochondrial OS=Homo sapiens GN=HSPD1 PE=1 SV=2
20	2865	P23528|COF1_HUMAN	22.14	17	1	1		18502	Cofilin-1 OS=Homo sapiens GN=CFL1 PE=1 SV=3
21	2438	P07237|PDIA1_HUMAN	21.51	6	1	1		57116	Protein disulfide-isomerase OS=Homo sapiens GN=P4HB PE=1 SV=3
14	2866	P49908|SEPP1_HUMAN	21.47	6	1	1		43174	Selenoprotein P OS=Homo sapiens GN=SEPP1 PE=1 SV=3
