# Supplementary material for: Identification of Novel Proteins Interacting with Proprotein Convertase Subtilisin/Kexin 9
Source: Int J Biomed Investig. Author manuscript; Available in PMC 2020 Jun 25. (PMC7316369; doi:10.31531/2581-4745.1000123)
Supplement: Supplemental Data 2 [file NIHMS1573557-supplement-Supplemental_Data_2.xlsx]

## Sheet: NCCU 142-3 proteins
Protein Group	Protein ID	Accession	-10lgP	Coverage (%)	#Peptides	#Unique	PTM	Avg. Mass	Description
1	1	P01023|A2MG_HUMAN	139.95	37	35	35	Carbamidomethylation	163290	Alpha-2-macroglobulin OS=Homo sapiens GN=A2M PE=1 SV=3
2	2	P02751|FINC_HUMAN	137.57	24	31	31	Carbamidomethylation	262622	Fibronectin OS=Homo sapiens GN=FN1 PE=1 SV=4
3	4	P02771|FETA_HUMAN	103.53	40	14	14	Carbamidomethylation	68678	Alpha-fetoprotein OS=Homo sapiens GN=AFP PE=1 SV=1
4	3	P02768|ALBU_HUMAN	82.77	23	8	8	Carbamidomethylation	69367	Serum albumin OS=Homo sapiens GN=ALB PE=1 SV=2
5	5	O76061|STC2_HUMAN	70.84	27	4	4	Carbamidomethylation	33249	Stanniocalcin-2 OS=Homo sapiens GN=STC2 PE=1 SV=1
10	8	P01024|CO3_HUMAN	69.66	7	6	6		187147	Complement C3 OS=Homo sapiens GN=C3 PE=1 SV=2
8	7	P98160|PGBM_HUMAN	69.16	2	5	5	Carbamidomethylation	468835	Basement membrane-specific heparan sulfate proteoglycan core protein OS=Homo sapiens GN=HSPG2 PE=1 SV=4
6	15	P06733|ENOA_HUMAN	65.47	15	4	4	Carbamidomethylation	47169	Alpha-enolase OS=Homo sapiens GN=ENO1 PE=1 SV=2
7	24	P02760|AMBP_HUMAN	63.3	19	4	4	Carbamidomethylation	39000	Protein AMBP OS=Homo sapiens GN=AMBP PE=1 SV=1
9	27	Q07021|C1QBP_HUMAN	57.84	32	4	4	Carbamidomethylation	31362	Complement component 1 Q subcomponent-binding protein mitochondrial OS=Homo sapiens GN=C1QBP PE=1 SV=1
12	2633	P28799|GRN_HUMAN	54.94	9	4	4	Carbamidomethylation	63545	Granulins OS=Homo sapiens GN=GRN PE=1 SV=2
11	17	P01009|A1AT_HUMAN	48.27	8	2	2		46737	Alpha-1-antitrypsin OS=Homo sapiens GN=SERPINA1 PE=1 SV=3
16	2410	P19338|NUCL_HUMAN	42.17	5	2	2		76615	Nucleolin OS=Homo sapiens GN=NCL PE=1 SV=3
13	25	P07602|SAP_HUMAN	35.94	6	2	2		58113	Prosaposin OS=Homo sapiens GN=PSAP PE=1 SV=2
17	2412	P10909|CLUS_HUMAN	33.56	8	2	2		52495	Clusterin OS=Homo sapiens GN=CLU PE=1 SV=1
14	16	P10451|OSTP_HUMAN	33.47	5	1	1		35423	Osteopontin OS=Homo sapiens GN=SPP1 PE=1 SV=1
19	12	Q9BYX7|ACTBM_HUMAN	30.51	4	1	1		42016	Putative beta-actin-like protein 3 OS=Homo sapiens GN=POTEKP PE=5 SV=1
19	10	P63261|ACTG_HUMAN	30.51	4	1	1		41793	Actin cytoplasmic 2 OS=Homo sapiens GN=ACTG1 PE=1 SV=1
19	11	P60709|ACTB_HUMAN	30.51	4	1	1		41737	Actin cytoplasmic 1 OS=Homo sapiens GN=ACTB PE=1 SV=1									Database searching can't distingish statistically between homologs of the
19	9	Q562R1|ACTBL_HUMAN	30.51	4	1	1		42003	Beta-actin-like protein 2 OS=Homo sapiens GN=ACTBL2 PE=1 SV=2									same protein class containing the exact same peptides.
19	18	P63267|ACTH_HUMAN	30.51	4	1	1		41877	Actin gamma-enteric smooth muscle OS=Homo sapiens GN=ACTG2 PE=1 SV=1
19	19	P68032|ACTC_HUMAN	30.51	4	1	1		42019	Actin alpha cardiac muscle 1 OS=Homo sapiens GN=ACTC1 PE=1 SV=1
19	20	P62736|ACTA_HUMAN	30.51	4	1	1		42009	Actin aortic smooth muscle OS=Homo sapiens GN=ACTA2 PE=1 SV=1
19	21	P68133|ACTS_HUMAN	30.51	4	1	1		42051	Actin alpha skeletal muscle OS=Homo sapiens GN=ACTA1 PE=1 SV=1
19	22	A5A3E0|POTEF_HUMAN	30.51	1	1	1		121444	POTE ankyrin domain family member F OS=Homo sapiens GN=POTEF PE=1 SV=2									Database searching can't distingish statistically between homologs of the
19	23	Q6S8J3|POTEE_HUMAN	30.51	1	1	1		121363	POTE ankyrin domain family member E OS=Homo sapiens GN=POTEE PE=1 SV=3									same protein class containing the exact same peptides.
20	2634	P02787|TRFE_HUMAN	30.49	3	1	1	Carbamidomethylation	77064	Serotransferrin OS=Homo sapiens GN=TF PE=1 SV=3
21	2635	P02545|LMNA_HUMAN	29.47	2	1	1		74140	Prelamin-A/C OS=Homo sapiens GN=LMNA PE=1 SV=1
22	26	P36955|PEDF_HUMAN	28.65	3	1	1		46312	Pigment epithelium-derived factor OS=Homo sapiens GN=SERPINF1 PE=1 SV=4
15	2637	P07858|CATB_HUMAN	27.88	5	1	1		37822	Cathepsin B OS=Homo sapiens GN=CTSB PE=1 SV=3
25	2638	P02749|APOH_HUMAN	26.95	4	1	1	Carbamidomethylation	38298	Beta-2-glycoprotein 1 OS=Homo sapiens GN=APOH PE=1 SV=3
23	2433	P22455|FGFR4_HUMAN	26.21	1	1	1		87954	Fibroblast growth factor receptor 4 OS=Homo sapiens GN=FGFR4 PE=1 SV=2
24	2636	P19823|ITIH2_HUMAN	25.58	1	1	1		106463	Inter-alpha-trypsin inhibitor heavy chain H2 OS=Homo sapiens GN=ITIH2 PE=1 SV=2
18	28	P55072|TERA_HUMAN	22.01	2	1	1		89322	Transitional endoplasmic reticulum ATPase OS=Homo sapiens GN=VCP PE=1 SV=4
26	2639	Q8NBP7|PCSK9_HUMAN	21.21	2	1	1		74286	Proprotein convertase subtilisin/kexin type 9 OS=Homo sapiens GN=PCSK9 PE=1 SV=3
